# Supplementary material for: Comparative Study on the Structural Properties and Bioactivities of Three Different Molecular Weights of Lycium barbarum Polysaccharides
Source: Molecules. 2023 Jan 10;28(2):701. doi: 10.3390/molecules28020701 (PMC9867462; doi:10.3390/molecules28020701)
Supplement: Supplementary file 1 [file molecules-28-00701-s001.zip]

Archive with 1 entries (1 files):
- molecules-2073533-supplementary.pdf
